# Supplementary material for: Blood-Based MicroRNAs in Psychotic Disorders—A Systematic Review
Source: Biomedicines. 2023 Sep 14;11(9):2536. doi: 10.3390/biomedicines11092536 (PMC10525934; doi:10.3390/biomedicines11092536)
Supplement: Supplementary file 1 [file biomedicines-11-02536-s001.zip]

Archive with 1 entries (1 files):
- biomedicines-2499832-supplementary.pdf
